# Supplementary material for: Phylogeny-aware linear B-cell epitope predictor detects targets associated with immune response to orthopoxviruses
Source: Brief Bioinform. 2024 Nov 6;25(6):bbae527. doi: 10.1093/bib/bbae527 (PMC11538998; doi:10.1093/bib/bbae527)
Supplement: Supplementary_tables_bbae527_2 [file supplementary_tables_bbae527_2.zip]

Archive with 1 entries (1 files):
- Supplementary_tables_bbae527.7z
